# Supplementary material for: Activated Cardiac Fibroblasts Control Contraction of Human Fibrotic Cardiac Microtissues by a β-Adrenoreceptor-Dependent Mechanism
Source: Cells. 2020 May 20;9(5):1270. doi: 10.3390/cells9051270 (PMC7290967; doi:10.3390/cells9051270)
Supplement: Supplementary file 1 [file cells-09-01270-s001.zip]

Archive with 10 entries (9 files):
- cells-787536-suppl-final/
- cells-787536-suppl-final/Blyszczuk et al, Cells-787536_Supplementary material and Figures_final.pdf
- cells-787536-suppl-final/Supp. Video 1. Control iCMs only.avi
- cells-787536-suppl-final/Supp. Video 2. iCMs_fCFs control d10.avi
- cells-787536-suppl-final/Supp. Video 3. iCMSfCFs TGF-b.avi
- cells-787536-suppl-final/Supp. Video 4. iCMsfCFs pre-TGF-b-3d_d10 D10.avi
- cells-787536-suppl-final/Supp. Video 5. iCMs_healthy aCFs control d10.avi
- cells-787536-suppl-final/Supp. Video 6. iCMS_HF aCMs control d10.avi
- cells-787536-suppl-final/Supp. Video 7. iCMs_fCFs control.avi
- cells-787536-suppl-final/Supp. Video 8. iCMs_fCFs 3Hz.avi
